# Supplementary material for: A Method for Detecting Positive Growth Autocorrelation without Marking Individuals
Source: PLoS One. 2013 Oct 28;8(10):e76389. doi: 10.1371/journal.pone.0076389 (PMC3810375; doi:10.1371/journal.pone.0076389)
Supplement: Appendix S3 — R package. This appendix contains an R package called unmarkedAutocorrelation. It can be used to simulate growth data, fit our model to data, and estimate parameter values and confidence intervals. To install the package, change your working directory to the location of the downloaded appendix and type install.packages(“Appendix S3 -unmarkedAutocorr_0.1.1.tar.gz”, repos = NULL, type = “source”). (GZ) [file pone.0076389.s004.gz › unmarkedAutocorr/DESCRIPTION]

Package: unmarkedAutocorr
Type: Package
Title: Fitting growth autocorrelation models to cohort variance data
Version: 0.1.1
LazyData: yes
Date: 2013-03-05
Author: Ben Bolker, Mollie Brooks
Maintainer: Ben Bolker <bolker@mcmaster.ca>
Description: Fits growth autocorrelation models to cohort variance data as in
    Brooks et al. (in prep)
Depends: bbmle (>= 1.0.6), R2admb
Suggests: testthat
License: GPL
Collate: 'fit.R' 'simgrowth.R'
Packaged: 2013-03-21 18:39:59 UTC; bolker
