# Supplementary material for: A Method for Detecting Positive Growth Autocorrelation without Marking Individuals
Source: PLoS One. 2013 Oct 28;8(10):e76389. doi: 10.1371/journal.pone.0076389 (PMC3810375; doi:10.1371/journal.pone.0076389)
Supplement: Appendix S3 — R package. This appendix contains an R package called unmarkedAutocorrelation. It can be used to simulate growth data, fit our model to data, and estimate parameter values and confidence intervals. To install the package, change your working directory to the location of the downloaded appendix and type install.packages(“Appendix S3 -unmarkedAutocorr_0.1.1.tar.gz”, repos = NULL, type = “source”). (GZ) [file pone.0076389.s004.gz › unmarkedAutocorr/inst/tpl/deltavar_prof.tpl]

DATA_SECTION
	init_number nt			//Number of timepoints	
	init_vector dvar(2,nt)		//Change in variance
	init_number max_var_g		//Upper bound
PARAMETER_SECTION
	init_bounded_number rho(0.00,1.00)
	init_bounded_number var_g(0.001,max_var_g)
	likeprof_number prof_rho
	number dt
	number rss
	number predict
	number resid
	vector t(2,nt)
	objective_function_value f
	
PRELIMINARY_CALCS_SECTION
 dt=1/(nt-1);
 for(int i=2; i<=nt; i++)
 {
	t[i]=i*dt-dt;
 }
	
PROCEDURE_SECTION
	rss=0.0;
	prof_rho=rho;
	
	for(int i=2; i<=nt; i++)
	{		
		predict=pow(rho,2)*pow(dt,2)*var_g+
                        (1-pow(rho,2))*dt*var_g+
                        2*pow(rho,2)*dt*var_g*(t[i]-dt);
		resid=dvar[i]-predict;
		rss+=pow(resid,2); 
	}	
	f=nt/2*log(rss/nt);
