# Supplementary material for: A Method for Detecting Positive Growth Autocorrelation without Marking Individuals
Source: PLoS One. 2013 Oct 28;8(10):e76389. doi: 10.1371/journal.pone.0076389 (PMC3810375; doi:10.1371/journal.pone.0076389)
Supplement: Appendix S3 — R package. This appendix contains an R package called unmarkedAutocorrelation. It can be used to simulate growth data, fit our model to data, and estimate parameter values and confidence intervals. To install the package, change your working directory to the location of the downloaded appendix and type install.packages(“Appendix S3 -unmarkedAutocorr_0.1.1.tar.gz”, repos = NULL, type = “source”). (GZ) [file pone.0076389.s004.gz › unmarkedAutocorr/man/callidryas2.Rd]

\name{callidryas2}
\docType{data}
\alias{dat_ind}
\alias{treefrog}
\title{Sizes of red-eyed treefrogs}
\description{
  This data set gives the total length in mm of red-eyed
  treefrogs in a range of experimental conditions (density=
  5, 25, 50, 75, 100 individuals per tank; resource = P(oor),
  G(ood)) over 6 measurement times. \code{dat_ind} gives the
  individual data points.
  by tank.
}
\usage{dat_ind}
\format{A data frame containing 5609 rows.}
\source{Mike McCoy}
\keyword{datasets}
