# Supplementary material for: A Method for Detecting Positive Growth Autocorrelation without Marking Individuals
Source: PLoS One. 2013 Oct 28;8(10):e76389. doi: 10.1371/journal.pone.0076389 (PMC3810375; doi:10.1371/journal.pone.0076389)
Supplement: Appendix S3 — R package. This appendix contains an R package called unmarkedAutocorrelation. It can be used to simulate growth data, fit our model to data, and estimate parameter values and confidence intervals. To install the package, change your working directory to the location of the downloaded appendix and type install.packages(“Appendix S3 -unmarkedAutocorr_0.1.1.tar.gz”, repos = NULL, type = “source”). (GZ) [file pone.0076389.s004.gz › unmarkedAutocorr/man/pfun.Rd]

\name{pfun}
\alias{pfun}
\alias{pgfun}
\title{likelihood function for growth autocorrelation}
\usage{
  pfun(rho, var_g, dvar, dt = NULL, nt = NULL, tvec = NULL)

  pgfun(rho, var_g, dvar, dt = NULL, nt = NULL,
    tvec = NULL)
}
\arguments{
  \item{rho}{autocorrelation parameter}

  \item{var_g}{growth variance parameter}

  \item{dvar}{a vector of changes in variance}

  \item{dt}{duration of a time step (full time is scaled
  0-1)}

  \item{nt}{number of time steps of \emph{full} series}

  \item{tvec}{time vector (scaled 0-1)}
}
\value{
  negative log-likelihood
}
\description{
  For a specified value of the parameters and variance
  differences, \code{pfun} computes the negative
  log-likelihood
}
\examples{
## likelihood surface
set.seed(101)
s <- simgrowth()$size
dvar <- diff(apply(s,2,var,na.rm=TRUE))
pfun(rho=0.25,var_g=4,dvar)
fit <- vfit(s)
  plotsurf(dvar,vlim=c(2.5,8))
  with(as.list(coef(fit)),points(rho,var_g,pch=16))
}
