# Supplementary material for: A Method for Detecting Positive Growth Autocorrelation without Marking Individuals
Source: PLoS One. 2013 Oct 28;8(10):e76389. doi: 10.1371/journal.pone.0076389 (PMC3810375; doi:10.1371/journal.pone.0076389)
Supplement: Appendix S3 — R package. This appendix contains an R package called unmarkedAutocorrelation. It can be used to simulate growth data, fit our model to data, and estimate parameter values and confidence intervals. To install the package, change your working directory to the location of the downloaded appendix and type install.packages(“Appendix S3 -unmarkedAutocorr_0.1.1.tar.gz”, repos = NULL, type = “source”). (GZ) [file pone.0076389.s004.gz › unmarkedAutocorr/man/plotsurf.Rd]

\name{plotsurf}
\alias{plotsurf}
\title{function to plot a negative log-likelihood surface}
\usage{
  plotsurf(dvar, rholim = c(0, 1), vlim = c(1, 5),
    n = c(41, 41),
    a_levels = c(0.9, 0.95, 0.98, 0.99, 0.999),
    nll_levels = NULL, nll_zero = TRUE, dt = NULL,
    nt = NULL, tvec = NULL)
}
\arguments{
  \item{rholim}{range of rho values to evaluate}

  \item{vlim}{range of var_g values to evaluate}

  \item{n}{number of values in each direction (rho,var_g)}

  \item{a_levels}{univariate confidence limit contours
  (NULL for none)}

  \item{nll_levels}{negative log-likelihood confidence
  contours (NULL for none)}

  \item{nll_zero}{(logical) measure NLL contours starting
  from zero?}

  \item{dvar}{a vector of changes in variance}

  \item{dt}{duration of a time step (full time is scaled
  0-1)}

  \item{nt}{number of time steps of \emph{full} series}

  \item{tvec}{time vector (scaled 0-1)}
}
\value{
  draws an image+contour plot, and returns a list invisibly
  with elements \code{x} (numeric vector of rho values),
  \code{y} (numeric vector of var_g values) and \code{z}
  (numeric matrix of negative log-likelihood values)
}
\description{
  function to plot a negative log-likelihood surface
}
