# Supplementary material for: A Method for Detecting Positive Growth Autocorrelation without Marking Individuals
Source: PLoS One. 2013 Oct 28;8(10):e76389. doi: 10.1371/journal.pone.0076389 (PMC3810375; doi:10.1371/journal.pone.0076389)
Supplement: Appendix S3 — R package. This appendix contains an R package called unmarkedAutocorrelation. It can be used to simulate growth data, fit our model to data, and estimate parameter values and confidence intervals. To install the package, change your working directory to the location of the downloaded appendix and type install.packages(“Appendix S3 -unmarkedAutocorr_0.1.1.tar.gz”, repos = NULL, type = “source”). (GZ) [file pone.0076389.s004.gz › unmarkedAutocorr/man/simgrowth.Rd]

\name{simgrowth}
\alias{simgrowth}
\title{Simulate autocorrelated growth of a cohort}
\usage{
  simgrowth(nind = 100, g0 = 1, s0 = 1, var.g0 = 4,
    var.s0 = 1, rho = 0.5, nt = 16, dt = 1/(nt - 1))
}
\arguments{
  \item{nind}{number of individuals}

  \item{g0}{mean growth rate}

  \item{s0}{mean starting size}

  \item{var.g0}{total variance in growth rate}

  \item{var.s0}{variance in starting size}

  \item{rho}{growth autocorrelation}

  \item{nt}{number of time steps}

  \item{dt}{time step}
}
\value{
  A numeric matrix with \code{nind} columns and \code{nt}
  rows representing the growth over time of each individual
}
\description{
  Given basic parameters about (linear) growth rate, total
  variance in growth rate, and autocorrelation in growth
  rate, simulate linear growth over time
}
