# Supplementary material for: A Method for Detecting Positive Growth Autocorrelation without Marking Individuals
Source: PLoS One. 2013 Oct 28;8(10):e76389. doi: 10.1371/journal.pone.0076389 (PMC3810375; doi:10.1371/journal.pone.0076389)
Supplement: Appendix S3 — R package. This appendix contains an R package called unmarkedAutocorrelation. It can be used to simulate growth data, fit our model to data, and estimate parameter values and confidence intervals. To install the package, change your working directory to the location of the downloaded appendix and type install.packages(“Appendix S3 -unmarkedAutocorr_0.1.1.tar.gz”, repos = NULL, type = “source”). (GZ) [file pone.0076389.s004.gz › unmarkedAutocorr/man/vfit.Rd]

\name{vfit}
\alias{vfit}
\title{fit growth-autocorrelation model}
\usage{
  vfit(x, dvar, method = c("R", "ADMB"),
    start = linfit(dvar, nt = nt, dt = dt, tvec = tvec, ...),
    nt = NULL, dt = NULL, tvec = NULL, verbose = FALSE,
    ...)
}
\arguments{
  \item{x}{a numeric matrix of observed sizes (rows
  represent observation times, columns represent
  individuals); may contain \code{NA}s}

  \item{dvar}{a vector of changes in variance}

  \item{method}{character, \code{"R"} or \code{"ADMB"},
  specifying fitting method}

  \item{dt}{duration of a time step (full time is scaled
  0-1)}

  \item{nt}{number of time steps of \emph{full} series}

  \item{tvec}{time vector (scaled 0-1)}

  \item{start}{(list) starting values of parameters}

  \item{verbose}{print progress/debugging output?}

  \item{\dots}{additional arguments to the underlying
  methods (not currently used)}
}
\value{
  an object of class \code{fit}, which is a list containing
  \item{fit}{the fitted object (class \code{mle2} or
  \code{admb} depending on the fitting method)}
  \item{ci}{confidence intervals on the autocorrelation
  parameter \code{rho}} \item{profile}{the likelihood
  profile (structure depends on fitting method)} ##'
}
\description{
  Fit growth-autocorrelation model
}
\details{
  \code{vfit} uses maximum likelihood estimation to find
  the best fit of a growth model that allows for within-
  and among-individual variation in growth rate (i.e.,
  growth autocorrelation), assuming linear growth and only
  process error (any measurement error will be incorporated
  in the within-individual variation term).  The parameters
  are total growth variance (\code{var_g}) and growth
  autocorrelation (\code{rho}) The fitting process begins
  with a call to \code{\link{linfit}} to get initial
  parameter estimates: if \code{rho} is estimated between 0
  and 1, then these are the MLEs -- otherwise \code{rho} is
  forced to the nearest boundary.  Using these starting
  points, the MLE is then calculated in R or ADMB, and
  profile confidence intervals are computed. When using the
  R method (via \code{\link{mle2}}, if the estimated
  \code{rho} is near 0 or 1, a second (1-dimensional)
  optimization is performed on the boundary, followed by a
  full optimization from the new fit.
}
\examples{
set.seed(101)
s <- simgrowth()$size
(v.R <- vfit(s))
(v.ADMB <- vfit(s,method="ADMB"))
coef(v.R)
coef(v.ADMB)
\dontrun{
  ## TPL file for ADMB
  file.show(system.file("tpl","deltavar_prof.tpl",package="vfit"))
}
}
\author{
  Ben Bolker
}
\keyword{misc}
