# Supplementary material for: A Method for Detecting Positive Growth Autocorrelation without Marking Individuals
Source: PLoS One. 2013 Oct 28;8(10):e76389. doi: 10.1371/journal.pone.0076389 (PMC3810375; doi:10.1371/journal.pone.0076389)
Supplement: Appendix S3 — R package. This appendix contains an R package called unmarkedAutocorrelation. It can be used to simulate growth data, fit our model to data, and estimate parameter values and confidence intervals. To install the package, change your working directory to the location of the downloaded appendix and type install.packages(“Appendix S3 -unmarkedAutocorr_0.1.1.tar.gz”, repos = NULL, type = “source”). (GZ) [file pone.0076389.s004.gz › unmarkedAutocorr/R/fit.R]

##' fit growth-autocorrelation model
##'
##' Fit growth-autocorrelation model
##' 
##' @param x      a numeric matrix of observed sizes (rows represent observation times, columns represent individuals); may contain \code{NA}s
##' @param dvar   a vector of changes in variance
##' @param method character, \code{"R"} or \code{"ADMB"}, specifying fitting method
##' @param dt    duration of a time step (full time is scaled 0-1)
##' @param nt    number of time steps of \emph{full} series
##' @param tvec  time vector (scaled 0-1)
##' @param start  (list) starting values of parameters
##' @param verbose print progress/debugging output?
##' @param \dots  additional arguments to the underlying methods (not currently used)
##' @return an object of class \code{fit}, which is a list containing
##'  \item{fit}{the fitted object (class \code{mle2} or \code{admb} depending on the fitting method)}
##'  \item{ci}{confidence intervals on the autocorrelation parameter \code{rho}}
##'  \item{profile}{the likelihood profile (structure depends on fitting method)}
##' ##' @author Ben Bolker
##' @keywords misc
##' @details \code{vfit} uses maximum likelihood estimation to find the best fit of a growth model that allows for within- and among-individual variation in growth rate (i.e., growth autocorrelation), assuming linear growth and only process error (any measurement error will be incorporated in the within-individual variation term).  The parameters are total growth variance (\code{var_g}) and growth autocorrelation (\code{rho}) The fitting process begins with a call to \code{\link{linfit}} to get initial parameter estimates: if \code{rho} is estimated between 0 and 1, then these are the MLEs -- otherwise \code{rho} is forced to the nearest boundary.  Using these starting points, the MLE is then calculated in R or ADMB, and profile confidence intervals are computed. When using the R method (via \code{\link{mle2}}, if the estimated \code{rho} is near 0 or 1, a second (1-dimensional) optimization is performed on the boundary, followed by a full optimization from the new fit.
##' @examples
##' set.seed(101)
##' s <- simgrowth()$size
##' (v.R <- vfit(s))
##' (v.ADMB <- vfit(s,method="ADMB"))
##' coef(v.R)
##' coef(v.ADMB)
##' \dontrun{
##'   ## TPL file for ADMB
##'   file.show(system.file("tpl","deltavar_prof.tpl",package="unmarkedAutocorr"))
##' }
##' @export
vfit <- function(x,dvar,method=c("R","ADMB"),
                 start=linfit(dvar,nt=nt,dt=dt,tvec=tvec,...),
                 nt=NULL,dt=NULL,tvec=NULL,verbose=FALSE,
                 ...) {
    method <- match.arg(method)
    if (missing(dvar)) dvar <- diff(apply(x,2,var,na.rm=TRUE))
    fitfun <- switch(method,R=vfit_R,ADMB=vfit_admb)
    res <- fitfun(dvar,start=start,nt=nt,dt=dt,tvec=tvec,verbose=verbose,...)
    attr(res,"method") <- method
    res
}

vfit_admb <- function(dvar,start=linfit(dvar,nt,dt,tvec),
                      max_var_g=10,
                      profkluge=TRUE,  ## tweak to avoid profile/MLE-start problems?
                      nt=NULL,dt=NULL,tvec=NULL,
                      compile=TRUE,   ## force recompilation of TPL file?
                      ...) {
    if (!file.exists("deltavar_prof.tpl")) {
        file.copy(system.file("tpl","deltavar_prof.tpl",package="unmarkedAutocorr"),".")
    }
    if (compile || (missing(compile) && !file.exists("deltavar_prof"))) {
        setup_admb()
        compile_admb("deltavar_prof")
    }
    suppressWarnings(start1 <- start)
    if (profkluge) {
        ## profiling in ADMB FAILS if we start exactly at the
        ## optimum; displace slightly, just in case ...
        ## (we shouldn't really do this all the time, just if
        ##  we are starting at the best fit ...)
        ## FIXME: try extra.args="-crit 1.e-7" instead of this hack (Dave F.)
        start1$rho <- start1$rho*0.95
    }
    m1 <- ## try(
              do_admb("deltavar_prof",
                  data=list(nt=length(dvar)+1,
                  dvar=dvar,max_var_g=max_var_g),
                  profile=TRUE,
                  run.opts=run.control(compile=FALSE),
                  params=start1,...)
    ## ,silent=TRUE)
    ## if (inherits(m1,"try-error")) {
    ## p1 <- ci <- NA
    ## } else {
        p1 <- m1$prof
        ci <- confint(m1,method="profile")
    ## }
    L <- list(fit=m1,ci=ci,profile=p1,dvar=dvar)
    class(L) <- "vfit"
    L
}

##' @S3method print vfit
print.vfit <- function(x,...) {
    cat("\n",sprintf("Growth autocorrelation fit (using %s)\n",attr(x,"method")),"\n")
    print(x$fit,...)
    cat("\nConfidence intervals:\n")
    print(x$ci)
}

##' @S3method coef vfit
coef.vfit <- function(object,...) {
    coef(object$fit,...)
}

vfit_R <- function(dvar,start=linfit(dvar,nt,dt,tvec),trace=0,
                   min_var_g=0,eps=5e-3,nt=NULL,dt=NULL,tvec=NULL,
                   verbose=FALSE,
                   profrho_stderr=0.025,...) {
    ## FIXME: should replace min_var_g hack with fitting on logvar_g scale
    ## set eps slightly larger than eps for linfit
    suppressWarnings(start1 <- start)  ## minor hack to avoid [0,1] warnings
    if (verbose) {
        cat("Starting values:\n")
        if (missing(start)) {
            cat("(default, based on linfit)\n")
        }
        print(start1)
    }
    m1 <- mle2(pfun, start=start1,
               data=list(dvar=dvar,nt=nt,dt=dt,tvec=tvec),
               method="L-BFGS-B",
               gr=pgfun,
               control=list(parscale=abs(unlist(start1)),
               trace=trace),
               lower=c(var_g=min_var_g,rho=0),
               upper=c(var_g=Inf,rho=1),
               ...)
    rho_est <- coef(m1)["rho"]
    if ((rho_est>1-eps || rho_est<eps)) {
        ## DON'T check this: && m1@details$convergence>0) {
        ## maybe stuck on edge, try again ...
        if (verbose) {
            cat("edge solution, re-fitting along boundary\n")
            cat(" coefs:",coef(m1),"\n")
        }
        p0fun <- function(var_g) {
            ## cat(var_g,"\n")
            pfun(rho=round(rho_est),var_g=var_g,dvar=dvar,dt=dt,nt=nt,tvec=tvec)
        }
        opt1 <- optim(fn=p0fun,par=coef(m1)["var_g"],
                      method="Brent",
                      lower=min_var_g,
                      upper=5*coef(m1)["var_g"])  ## fixme: mild hack
        ## retry from this position ...
        ## use update()/eval(), or is that too dangerous?
        if (verbose) {
            cat("new (edge) solution: var_g=",opt1$par,"\n",sep="")
        }
        m1 <- suppressWarnings(mle2(pfun, start=list(rho=round(rho_est),
                                          var_g=opt1$par),
                   data=list(dvar=dvar,nt=nt,dt=dt,tvec=tvec),
                   method="L-BFGS-B",
                   gr=pgfun,
                   control=list(parscale=abs(unlist(start))),
                   lower=c(var_g=min_var_g,rho=0),
                   upper=c(var_g=Inf,rho=1),...))
    }
    ci <- NA
    if (verbose) cat("profiling ...\n")
    p1 <- try(profile(m1,
                      quietly=TRUE,
                      which="rho",
                      std.err=profrho_stderr),silent=TRUE)
    if (inherits(p1,"try-error")) {
        if (verbose) cat("profiling failed, try again\n")
        ## try again (profile may be bad)
        p1 <- try(profile(m1,
                          quietly=TRUE,
                          which="rho",
                          std.err=profrho_stderr/2),silent=TRUE)
    }
    if (inherits(p1,"try-error")) {
        if (verbose) cat("profiling failed twice, use NA\n")
        ## failed again
        ci <- NA
    } else ci <- confint(p1)
    L <- list(fit=m1,ci=ci,profile=p1,dvar=dvar)
    class(L) <- "vfit"
    L
}


##' likelihood function for growth autocorrelation
##'
##' For a specified value of the parameters and variance differences,
##' \code{pfun} computes the negative log-likelihood
##' @param rho autocorrelation parameter
##' @param var_g growth variance parameter
##' @inheritParams vfit
##' @return negative log-likelihood
##' @export
##' @examples
##' ## likelihood surface
##' set.seed(101)
##' s <- simgrowth()$size
##' dvar <- diff(apply(s,2,var,na.rm=TRUE))
##' pfun(rho=0.25,var_g=4,dvar)
##' fit <- vfit(s)
##'   plotsurf(dvar,vlim=c(2.5,8))
##'   with(as.list(coef(fit)),points(rho,var_g,pch=16))

pfun <- function(rho,var_g,dvar,dt=NULL,nt=NULL,tvec=NULL) {
    if (is.null(nt))   nt <- length(dvar)+1    
    if (is.null(dt))   dt <- 1/(nt-1)
    if (is.null(tvec)) tvec <- (0:(nt-2))*dt
    rhosq <- rho^2
    pred <- var_g*(dt^2*rhosq+dt*(1-rhosq)+2*rhosq*dt*tvec)
    rss <- sum((pred-dvar)^2)
    r <- nt/2*log(rss/nt)
    ## cat("**pfun",rho,var_g,r,"\n")
    ## if (!is.finite(r)) browser()
    r
}                   
parnames(pfun) <- c("rho","var_g")


##' @rdname pfun
##' @export

pgfun <- function(rho,var_g,dvar,dt=NULL,nt=NULL,tvec=NULL) {
    nt <- length(dvar)+1    
    dt <- 1/(nt-1)
    tvec <- (0:(nt-2))*dt
    rhosq <- rho^2
    v <- var_g*(dt^2*rhosq+dt*(1-rhosq)+2*dt*tvec*rhosq)
    g <- cbind(
     (dt^2*rhosq+dt*(1-rhosq)+2*dt*tvec*rhosq), ## grad wrt var_g
      var_g*(dt^2-dt+2*dt*tvec)*2*rho)                ## grad wrt rho
    rss <- sum((v-dvar)^2)
    rssgrad <- 2*colSums((v-dvar)*g)
    r <- nt/2*rssgrad/rss
    ## cat("**pgfun",rho,var_g,r,"\n")
    ## if (!is.finite(r)) browser()
    r
}

##' Fit growth-autocorrelation model by linear regression
##'
##' @param eps    how much to force rho values in from [0,1] boundaries
##' @inheritParams vfit
##' @return the result of a linear fit, solved for \code{rho} and \code{var_g}
##' @export
linfit <- function(dvar,nt=NULL,dt=NULL,tvec=NULL,eps=1e-4) {
    if (is.null(nt)) nt <- length(dvar)+1    
    if (is.null(dt)) dt <- 1/(nt-1)
    if (is.null(tvec)) tvec <- (0:(nt-2))*dt
    L <- lm(dvar~tvec)
    cc <- unname(coef(L))
    A <- cc[1]
    B <- cc[2]
    rhosq <- 1/(2*A/B-dt+1)
    L <- list(rho=if(rhosq<0) 0 else sqrt(rhosq),
              var_g=A/dt - B/2 + B/(2*dt))
    if ((badrho <- L$rho<eps || L$rho>(1-eps) || rhosq<0) ||
        (bad_var_g <- L$var_g<eps))    {
        warning("linear fit for {var_g,rho} fails/falls outside [eps,Inf]*[eps,1-eps]: constrained")
        L$rho <- min(max(L$rho,eps),1-eps)
        L$var_g <- max(L$var_g,eps)
    }
    L
}

##' function to plot a negative log-likelihood surface
##' @param rholim range of rho values to evaluate
##' @param vlim   range of var_g values to evaluate
##' @param n      number of values in each direction (rho,var_g)
##' @param a_levels univariate confidence limit contours (NULL for none)
##' @param nll_levels negative log-likelihood confidence contours (NULL for none)
##' @param nll_zero (logical) measure NLL contours starting from zero?
##' @return draws an image+contour plot, and returns a list invisibly with elements \code{x} (numeric vector of rho values), \code{y} (numeric vector of var_g values) and \code{z} (numeric matrix of negative log-likelihood values)
##' @inheritParams vfit
##' @export
plotsurf <- function(dvar,rholim=c(0,1),vlim=c(1,5),n=c(41,41),
                     a_levels=c(0.9,0.95,0.98,0.99,0.999),
                     nll_levels=NULL,
                     nll_zero=TRUE,
                     dt=NULL,nt=NULL,tvec=NULL) {
    rho <- seq(rholim[1],rholim[2],length.out=n[1])
    v <- seq(vlim[1],vlim[2],length.out=n[2])
    d <- as.matrix(expand.grid(rho,v))
    z <- matrix(apply(d,1,function(p) pfun(p[1],p[2],dvar,dt,nt,tvec)),
                nrow=n[1])
    cc <- list(x=rho,y=v,z=z)
    with(cc,image(x,y,z,xlab=~rho,ylab=~{sigma^2}[g],useRaster=TRUE))
    if (!is.null(a_levels)) {
       with(cc,contour(x,y,z,add=TRUE,
                levels=min(z)+qchisq(a_levels,1)/2,
                labels=a_levels))
    }
    if (!is.null(nll_levels)) {
      cc2 <- cc
      if (nll_zero) cc2$z <- cc2$z-min(cc2$z)
      with(cc2,contour(x,y,z,add=TRUE,
                      levels=nll_levels))
    }
    invisible(cc)
}

    
