# Supplementary material for: A Method for Detecting Positive Growth Autocorrelation without Marking Individuals
Source: PLoS One. 2013 Oct 28;8(10):e76389. doi: 10.1371/journal.pone.0076389 (PMC3810375; doi:10.1371/journal.pone.0076389)
Supplement: Appendix S3 — R package. This appendix contains an R package called unmarkedAutocorrelation. It can be used to simulate growth data, fit our model to data, and estimate parameter values and confidence intervals. To install the package, change your working directory to the location of the downloaded appendix and type install.packages(“Appendix S3 -unmarkedAutocorr_0.1.1.tar.gz”, repos = NULL, type = “source”). (GZ) [file pone.0076389.s004.gz › unmarkedAutocorr/R/simgrowth.R]

##'Simulate autocorrelated growth of a cohort
##'
##'Given basic parameters about (linear) growth rate, total
##'variance in growth rate, and autocorrelation in growth rate,
##'simulate linear growth over time
##'@param nind   number of individuals
##'@param g0     mean growth rate
##'@param s0     mean starting size             
##'@param var.g0 total variance in growth rate  
##'@param var.s0 variance in starting size      
##'@param rho    growth autocorrelation         
##'@param nt     number of time steps           
##'@param dt     time step
##' @export
##'@return A numeric matrix with \code{nind} columns and \code{nt} rows representing the growth over time of each individual
simgrowth <- function(nind=100,
                      g0=1,       
                      s0=1,       
                      var.g0=4,   
                      var.s0=1,   
                      rho=0.5,    
                      nt=16,      
                      dt=1/(nt-1) 
                      ) 
{
    indvec<-rep(1:nind,nt)
    tt<-seq(0,1, length=nt)
    tvec<-matrix(rep(tt,each=nind),nrow=nind)
    noncor.sd<-sqrt((1-rho^2)*var.g0)  
    avg.size<- s0+g0*tvec  
    epsilon.s0<-rep(rnorm(nind,sd=sqrt(var.s0)),length(tt))  
    epsilon.g0<-rep(rnorm(nind,sd=rho*sqrt(var.g0)),length(tt))
    cumgrow <- matrix(nrow=nind,ncol=nt)  
    cumgrow[,1]<-rep(0,nind)  
    for(i in 2:length(tt))
    {
        cumgrow[,i]=cumgrow[,i-1]+
           rnorm(nind,sd=noncor.sd*sqrt(dt))
    }
    size<-avg.size+epsilon.s0+epsilon.g0*tvec+cumgrow
    list(size=size,t.=tvec,avg.size=avg.size)
}
