# Supplementary material for: A Method for Detecting Positive Growth Autocorrelation without Marking Individuals
Source: PLoS One. 2013 Oct 28;8(10):e76389. doi: 10.1371/journal.pone.0076389 (PMC3810375; doi:10.1371/journal.pone.0076389)
Supplement: Appendix S4 — Mortality Code. This appendix contains R code to simulate a cohort growing and experiencing size-dependent mortality. The simulations are repeated 1000 times for each combination over a range of parameter values that control mortality and growth rates. Estimated parameters and realized mortality are stored in an array. (R) [file pone.0076389.s005.r]

install.packages("bbmle", repos="http://R-Forge.R-project.org")
library(vfit)

nt.vec=c(6,8,16,32) #4
sim.vec=1:1000
rho.vec=seq(0,0.9,by=.1) #11
varg.vec=c(4,16,32,64,128,256)  #9
nind.vec=c(8,16,32,64,128,256, 512)
x0.vec=c(-10,-9,-8,-7)
r.vec=c(0.4)

#############################################################
survivalprob=function(S, r, x0)
{
	1/(1+exp(-r*(S-x0)))
}	
#############################################################

vfits_mort=array(
	dim=c(length(sim.vec),length(rho.vec),length(varg.vec),length(nind.vec),length(nt.vec),length(x0.vec), length(r.vec),5),
	dimnames=list(nsim=sim.vec,rho=rho.vec,var.g0=varg.vec,nind=nind.vec,time.pts=nt.vec, x0=x0.vec, r=r.vec,
		vars=c("rho","rho.LCI","rho.UCI","ratio", "deaths")))

for(i in 1:length(sim.vec)){
  for(j in 1:length(rho.vec)){
    for(k in 1:length(varg.vec)){
      for(l in 1:length(nind.vec)){
        for(m in 1:length(nt.vec)){
      	  for(p in 1:length(x0.vec)){
    		for(q in 1:length(r.vec)){
        	#Simulate Data Sets 
  			#cat(i,j,k,l,m,"\n")
  			set.seed(1000+sim.vec[i])
			size=simgrowth(nind=nind.vec[l],rho=rho.vec[j],var.g0=varg.vec[k],nt=nt.vec[m])$size
			ps= survivalprob(size, r.vec[q], x0.vec[p])^(1/(nt.vec[m]-1))
			deaths=matrix(rbinom(n=rep(1, nt.vec[m]*nind.vec[l]), size=rep(1, nt.vec[m]*nind.vec[l]), ps), nrow=nind.vec[l])
			alive=t(apply(deaths, 1, cumprod))
			alive[alive==0]=NA
			dat=size*alive
			f1=try(vfit(dat))
			if(class(f1)=="vfit")
			{
				vfits_mort[i,j,k,l,m,p,q,c(1,4)]=coef(f1)
				vfits_mort[i,j,k,l,m,p,q,c(2,3)]=f1[[2]]
			}else{ vfits_mort[i,j,k,l,m,p,q,]=NA}
			vfits_mort[i,j,k,l,m,p,q,5]=apply(is.na(alive), 2,sum)[nt.vec[m]]
			
			}
			}
        }
      }
    }
  }	
  if(i %in% seq(50, 250, by=25))
  {
	save(vfits_mort,file ="vfits_mort.Rdata")
  }
}
save(vfits_mort,file ="vfits_mort.Rdata")
